# Supplementary material for: Integrating data from multiple sources for insights into demographic processes: Simulation studies and proof of concept for hierarchical change-in-ratio models
Source: PLoS One. 2018 Mar 29;13(3):e0194566. doi: 10.1371/journal.pone.0194566 (PMC5875752; doi:10.1371/journal.pone.0194566)
Supplement: S1 Spreadsheet — (CSV) [file pone.0194566.s004.csv]

Year	N	SU	J	H0m	H0f	H1f	H1m	Hadf	Hadm	C0	Cf	Cm	Area
1991	NA	1121	493	25	30	21	46	164	65	171	275	320	Snohetta
1992	NA	970	496	37	29	30	58	131	130	230	462	364	Snohetta
1993	NA	1129	560	30	23	14	65	143	108	30	61	52	Snohetta
1994	1992	1304	551	46	56	36	92	177	122	NA	NA	NA	Snohetta
1995	NA	606	227	47	44	26	54	214	132	181	457	301	Snohetta
1996	1953	953	434	46	64	32	68	220	127	226	404	370	Snohetta
1997	NA	1135	439	29	45	15	56	211	163	63	161	128	Snohetta
1998	1482	1268	578	45	42	17	57	222	128	207	433	364	Snohetta
1999	NA	1202	579	60	52	26	52	227	154	198	454	301	Snohetta
2000	2008	344	156	52	55	21	59	204	142	207	504	352	Snohetta
2001	NA	638	309	47	57	28	55	207	127	296	548	178	Snohetta
2002	1520	632	298	42	55	16	61	185	150	123	234	78	Snohetta
2003	1366	1148	551	23	16	4	31	62	54	245	454	163	Snohetta
2004	1935	891	464	41	36	14	35	128	118	247	467	174	Snohetta
2005	2434	1471	625	51	50	24	64	206	174	197	396	262	Snohetta
2006	NA	933	388	61	55	16	37	204	178	207	428	342	Snohetta
2007	NA	1334	588	38	41	11	26	129	97	189	258	238	Snohetta
2008	2161	1305	665	52	31	21	24	144	121	217	424	296	Snohetta
2009	NA	975	486	40	30	13	32	142	126	197	444	252	Snohetta
2010	2223	1158	565	56	73	14	59	170	127	236	591	422	Snohetta
2011	NA	1153	526	43	45	33	21	120	152	113	271	180	Snohetta
2012	NA	1609	754	44	46	26	18	146	149	276	615	443	Snohetta
2013	NA	1848	832	70	91	67	44	190	230	231	486	390	Snohetta
2014	NA	2057	894	98	102	61	43	235	313	227	478	347	Snohetta
1991	NA	461	296	35	34	9	36	100	87	72	183	165	Knutsho
1992	1022	793	407	16	20	11	25	72	70	130	253	165	Knutsho
1993	NA	655	335	35	23	7	36	92	53	125	164	154	Knutsho
1994	1280	794	423	39	39	18	37	137	82	238	399	297	Knutsho
1995	NA	702	475	36	43	14	31	114	83	163	269	203	Knutsho
1996	NA	419	243	49	55	28	25	150	121	224	406	348	Knutsho
1997	1433	823	447	45	45	24	35	141	146	150	277	225	Knutsho
1998	NA	808	468	51	32	16	33	127	118	189	289	226	Knutsho
1999	NA	497	292	58	57	24	54	204	175	195	320	244	Knutsho
2000	1230	697	359	50	44	32	39	158	152	140	243	165	Knutsho
2001	1164	663	347	30	27	10	34	67	79	192	298	238	Knutsho
2002	1249	726	426	58	49	12	40	135	108	193	324	229	Knutsho
2003	NA	592	342	46	39	21	25	105	91	143	274	181	Knutsho
2004	1205	594	285	32	27	11	17	97	54	238	385	297	Knutsho
2005	1246	830	413	19	25	11	22	85	58	247	449	363	Knutsho
2006	1375	433	139	48	40	22	35	113	85	235	428	373	Knutsho
2007	NA	918	419	26	24	13	11	77	72	159	234	181	Knutsho
2008	1526	1124	416	52	34	25	34	128	75	106	209	192	Knutsho
2009	1620	843	384	72	49	30	36	156	104	208	382	303	Knutsho
2010	NA	937	396	34	36	16	20	107	75	101	284	190	Knutsho
2011	NA	875	409	34	36	23	24	92	87	83	202	145	Knutsho
2012	NA	925	347	43	60	26	38	112	95	194	484	334	Knutsho
2013	NA	867	363	64	40	16	27	120	107	107	219	152	Knutsho
2014	NA	524	234	41	47	16	19	119	108	82	205	165	Knutsho
